# Supplementary material for: Global Excess Mortality during COVID-19 Pandemic: A Systematic Review and Meta-Analysis
Source: Vaccines (Basel). 2022 Oct 12;10(10):1702. doi: 10.3390/vaccines10101702 (PMC9607451; doi:10.3390/vaccines10101702)
Supplement: Supplementary file 1 [file vaccines-10-01702-s001.zip]

Archive with 1 entries (1 files):
- vaccines-1943329-supplementary.pdf
